# Supplementary material for: A Pilot Study on Plasma and Urine Neurotransmitter Levels in Children with Tic Disorders
Source: Brain Sci. 2022 Jul 4;12(7):880. doi: 10.3390/brainsci12070880 (PMC9313232; doi:10.3390/brainsci12070880)
Supplement: Supplementary file 1 [file brainsci-12-00880-s001.zip]

Archive with 1 entries (1 files):
- brainsci-1750204-supplementary.pdf
